# Supplementary material for: Delivery prediction by quantitative analysis of four steroid metabolites with liquid chromatography tandem mass spectrometry in asymptomatic pregnant women
Source: Ann Med. 2022 Apr 25;54(1):1150–9. doi: 10.1080/07853890.2022.2067895 (PMC9045778; doi:10.1080/07853890.2022.2067895)
Supplement: Supplemental Material [file IANN_A_2067895_SM4307.zip]

Archive with 7 entries (7 files):
- Supplemental file/Suppl Fig 1A E316Gluc and A317Diol.tif
- Supplemental file/Suppl Fig 1B THDOC and 17OHP.tiff
- Supplemental file/Suppl Fig 2 Internal standards.tif
- Supplemental file/Suppl Fig 3 LLOQ.tif
- Supplemental file/Suppl Fig 4 Selectivity.tif
- Supplemental file/Suppl Fig 5 Change over GA.tif
- Supplemental file/Supplementary Tables Delivery prediction 0401.docx
